# Supplementary material for: Crystal-by-Crystal Assembly in Two Types of Periodically Banded Aggregates of Poly(p-Dioxanone)
Source: Polymers (Basel). 2023 Jan 11;15(2):393. doi: 10.3390/polym15020393 (PMC9866735; doi:10.3390/polym15020393)
Supplement: Supplementary file 1 [file polymers-15-00393-s001.zip]

Archive with 1 entries (1 files):
- polymers-2129169-supplementary.pdf
